# Supplementary material for: IoT Sensing for Advanced Irrigation Management: A Systematic Review of Trends, Challenges, and Future Prospects
Source: Sensors (Basel). 2025 Apr 4;25(7):2291. doi: 10.3390/s25072291 (PMC11991392; doi:10.3390/s25072291)
Supplement: Supplementary file 1 [file sensors-25-02291-s001.zip]

Archive with 3 entries (3 files):
- sensors-3504677 - PRISMA_2020_checklist_done.pdf
- sensors-3504677 - PRISMA_2020_flow_diagram.docx
- sensors-3504677 - PRISMA_2020_flow_diagram.pdf
